# Supplementary material for: RPS27L Enhances Myogenesis and Muscle Mass by Targeting IGF1 Through Liquid‐Liquid Phase Separation
Source: Adv Sci (Weinh). 2025 Aug 31;12(44):e12354. doi: 10.1002/advs.202512354 (PMC12667544; doi:10.1002/advs.202512354)
Supplement: Supplementary file 2 — Supporting Information [file ADVS-12-e12354-s001.xlsx]

## Sheet: up
Table S1. Differentially expressed genes (DEGs) identified by RNA-seq nalysis of QUA muscle, showing upregulated and downregulated genes in M-KI mice compared to their negative littermate controls.
GeneID	Genename	logFC	logCPM	LR	PValue	FDR	change
ENSMUSG00000003949	Hlf	1.02685	-0.465556	12.3667	0.000437053	0.0113006	UP
ENSMUSG00000005474	Myl10	4.65543	-3.69537	9.47211	0.00208619	0.0376159	UP
ENSMUSG00000006586	Runx1t1	5.15757	-3.44393	13.3	0.000265412	0.00764572	UP
ENSMUSG00000014603	Alx3	4.49401	-3.76574	8.84947	0.00293175	0.048636	UP
ENSMUSG00000016194	Hsd11b1	1.03592	-0.163001	14.2453	0.000160462	0.00510933	UP
ENSMUSG00000022032	Scara5	1.15613	0.979407	38.1724	6.48E-10	1.39E-07	UP
ENSMUSG00000022425	Enpp2	1.33357	1.47295	71.6801	2.53E-17	2.58E-14	UP
ENSMUSG00000025855	Prkar1b	2.51388	-1.87829	16.5438	4.75E-05	0.00188659	UP
ENSMUSG00000026574	Dpt	1.73003	-1.89815	10.1394	0.00145136	0.0285445	UP
ENSMUSG00000026768	Itga8	2.00856	-1.80247	13.4283	0.000247862	0.00725974	UP
ENSMUSG00000027514	Zbp1	1.12284	4.74947	35.0952	3.14E-09	5.34E-07	UP
ENSMUSG00000030376	Slc8a2	1.32686	-1.16902	11.1341	0.000847551	0.0193232	UP
ENSMUSG00000032690	Oas2	1.20567	6.32268	17.9466	2.27E-05	0.00100964	UP
ENSMUSG00000041482	Piezo2	1.01285	4.28287	160.592	8.40E-37	5.14E-33	UP
ENSMUSG00000042379	Esm1	1.24682	-1.18071	9.90522	0.0016481	0.0315086	UP
ENSMUSG00000044749	Abca6	1.1186	-0.408216	15.7965	7.05E-05	0.00262072	UP
ENSMUSG00000044788	Fads6	1.05005	1.06435	34.9764	3.34E-09	5.56E-07	UP
ENSMUSG00000047108	Dnajb7	4.92516	-3.56421	11.7029	0.000624014	0.0148924	UP
ENSMUSG00000050069	Grem2	1.86204	1.31557	118.737	1.20E-27	3.25E-24	UP
ENSMUSG00000052974	Cyp2f2	1.16649	1.00342	34.0214	5.45E-09	8.67E-07	UP
ENSMUSG00000056328	Myh1	1.77311	-1.14552	18.5132	1.69E-05	0.000803814	UP
ENSMUSG00000057596	Trim30d	1.51521	-0.849342	19.481	1.02E-05	0.000540843	UP
ENSMUSG00000058145	Adamts17	5.26693	-3.38727	14.5117	0.000139291	0.00458425	UP
ENSMUSG00000061702	Tmem91	2.72553	-2.38725	14.846	0.000116653	0.0039727	UP
ENSMUSG00000063727	Tnfrsf11b	1.83923	-0.695241	30.7624	2.92E-08	3.38E-06	UP
ENSMUSG00000064220	H2ac18	4.65073	-3.69541	9.87976	0.00167107	0.0318426	UP
ENSMUSG00000066677	Ifi208	1.5482	-1.64492	10.6993	0.00107177	0.0228203	UP
ENSMUSG00000066861	Oas1g	1.05352	2.75336	13.733	0.000210717	0.00636989	UP
ENSMUSG00000068259	Olfr461	4.48186	-3.76586	8.90013	0.0028515	0.0475783	UP
ENSMUSG00000068606	Gm4841	1.03409	-0.868622	8.81384	0.00298954	0.0491618	UP
ENSMUSG00000068860	Gm128	4.49022	-3.76578	9.06221	0.00260946	0.0447133	UP
ENSMUSG00000069763	Tmem100	1.07547	-0.458437	13.5488	0.000232446	0.00690737	UP
ENSMUSG00000070501	Ifi214	1.76399	-1.205	18.6831	1.54E-05	0.000754363	UP
ENSMUSG00000071713	Csf2rb	1.3198	3.75914	231.735	2.50E-52	3.05E-48	UP
ENSMUSG00000073910	Mob3b	1.36944	-1.22931	10.4798	0.00120689	0.0248545	UP
ENSMUSG00000074506	Gm10705	1.00454	0.126534	16.434	5.04E-05	0.00198623	UP
ENSMUSG00000075012	Fjx1	1.57005	-1.62832	10.2735	0.00134954	0.0269975	UP
ENSMUSG00000078879	Zfp973	3.69713	-2.22947	25.2115	5.14E-07	4.22E-05	UP
ENSMUSG00000078922	Tgtp1	1.44524	-0.352719	24.9299	5.95E-07	4.79E-05	UP
ENSMUSG00000081564	Gm13717	1.92536	-2.28046	9.53894	0.00201157	0.0366211	UP
ENSMUSG00000085629	Gm11697	1.06336	0.451747	24.5501	7.24E-07	5.72E-05	UP
ENSMUSG00000085669	Gm14817	1.10995	-1.01079	9.52842	0.00202314	0.0366952	UP
ENSMUSG00000087568	Maats1os	4.49359	-3.76575	8.91601	0.00282682	0.0473226	UP
ENSMUSG00000089281	Scarna6	2.67128	-2.91783	9.83102	0.00171593	0.0324199	UP
ENSMUSG00000089951	Zfp968-ps	4.6534	-3.69538	9.88865	0.00166301	0.0317137	UP
ENSMUSG00000090942	F830016B08Rik	1.69312	1.10747	87.2877	9.38E-21	1.44E-17	UP
ENSMUSG00000091511	Vmn2r87	1.94319	-2.04314	11.1371	0.000846199	0.0193104	UP
ENSMUSG00000092278	Gm8752	3.49773	-3.28033	9.8479	0.00170026	0.0322233	UP
ENSMUSG00000094707	A830019P07Rik	1.10343	-0.611905	10.057	0.00151767	0.0296144	UP
ENSMUSG00000096803	Eif1ad16	4.79526	-3.62831	10.8049	0.00101234	0.0220534	UP
ENSMUSG00000097373	Gm26877	5.25646	-3.38742	13.8846	0.000194387	0.00592009	UP
ENSMUSG00000102452	Gm38344	2.3112	-2.47283	10.1259	0.00146196	0.028684	UP
ENSMUSG00000103138	Gm2238	1.53384	-1.4153	12.7603	0.00035405	0.00960051	UP
ENSMUSG00000103207	Gm9874	4.92751	-3.56418	11.6854	0.000629928	0.0150189	UP
ENSMUSG00000103247	Gm38091	4.79756	-3.62829	10.4221	0.00124517	0.0253443	UP
ENSMUSG00000104346	Pcdhga3	1.45448	-1.41535	10.8543	0.000985645	0.0216259	UP
ENSMUSG00000104713	Gbp6	1.12088	-0.35982	13.899	0.000192899	0.0058821	UP
ENSMUSG00000104737	Gm42937	2.96726	-3.08764	8.94521	0.00278197	0.0467853	UP
ENSMUSG00000105643	Gm42611	1.82088	-1.83982	12.2817	0.000457433	0.0117103	UP
ENSMUSG00000106490	Gm43283	4.49302	-3.76575	8.84635	0.00293676	0.0486862	UP
ENSMUSG00000107134	Gm42528	1.33021	-1.08767	12.5181	0.000403029	0.0106272	UP
ENSMUSG00000107688	Gm44091	3.18454	-2.95835	11.8068	0.000590145	0.0142789	UP
ENSMUSG00000110114	Gm45471	4.49076	-3.76577	9.01319	0.00268038	0.045546	UP
ENSMUSG00000112690	Gm2446	1.41769	-0.878367	16.2391	5.58E-05	0.00215288	UP
ENSMUSG00000114871	Gm21370	1.88673	-1.97912	11.9163	0.000556458	0.0136118	UP
ENSMUSG00000117429	A430019L02Rik	1.32521	-1.40093	9.103	0.00255191	0.0439423	UP
ENSMUSG00000117768	8030456M14Rik	4.8031	-3.62822	10.6486	0.00110154	0.023232	UP
ENSMUSG00000006179	Prss16	-1.58232	-1.07661	16.6176	4.57E-05	0.00182939	DOWN
ENSMUSG00000006567	Atp7b	-2.48896	-2.53313	10.7259	0.00105649	0.0226922	DOWN
ENSMUSG00000015957	Wnt11	-1.87717	-2.18108	9.80868	0.0017369	0.0327656	DOWN
ENSMUSG00000016995	Matn4	-4.47497	-3.76588	8.82908	0.00296468	0.0489172	DOWN
ENSMUSG00000019590	Cyb561	-1.19189	-0.105116	20.6861	5.41E-06	0.000313208	DOWN
ENSMUSG00000020268	Lyrm7	-1.53096	-1.58	11.0415	0.000890959	0.0200515	DOWN
ENSMUSG00000020865	Abcc3	-1.47149	-1.74809	8.76663	0.00306792	0.0499907	DOWN
ENSMUSG00000022415	Syngr1	-1.5986	-1.41548	13.5911	0.000227255	0.00678605	DOWN
ENSMUSG00000023328	Ache	-1.58679	-1.3197	13.4478	0.000245297	0.00720186	DOWN
ENSMUSG00000024173	Tpsab1	-1.40493	-0.948241	14.4184	0.000146366	0.0047469	DOWN
ENSMUSG00000025582	Nptx1	-1.03174	2.07075	60.1417	8.83E-15	5.84E-12	DOWN
ENSMUSG00000026580	Selp	-2.27988	-1.50298	22.94	1.67E-06	0.000116931	DOWN
ENSMUSG00000026592	Tex35	-4.63774	-3.69549	9.65755	0.00188575	0.0348486	DOWN
ENSMUSG00000027919	Lce1g	-5.25645	-3.38736	14.3845	0.000149024	0.00480766	DOWN
ENSMUSG00000028463	Car9	-1.02719	5.07739	23.6542	1.15E-06	8.43E-05	DOWN
ENSMUSG00000028943	Espn	-1.86272	-2.30653	8.90393	0.00284558	0.0475286	DOWN
ENSMUSG00000029053	Prkcz	-2.92271	-2.47307	14.7302	0.000124046	0.00416651	DOWN
ENSMUSG00000030406	Gipr	-1.35555	0.404061	26.9808	2.05E-07	1.94E-05	DOWN
ENSMUSG00000030790	Adm	-1.2804	-0.821113	14.4053	0.00014739	0.00476473	DOWN
ENSMUSG00000031026	Trim66	-1.29514	-0.721998	15.1471	9.94E-05	0.00345895	DOWN
ENSMUSG00000031364	Grpr	-1.37504	-1.56449	8.97512	0.00273681	0.0462801	DOWN
ENSMUSG00000031886	Ces2e	-2.24757	-2.5029	10.032	0.00153841	0.0298964	DOWN
ENSMUSG00000032356	Rasgrf1	-1.52817	-1.30635	12.6621	0.000373136	0.00998537	DOWN
ENSMUSG00000032373	Car12	-1.08745	2.79355	11.089	0.000868422	0.0196527	DOWN
ENSMUSG00000032807	Alox12b	-4.64469	-3.69542	9.66806	0.00187499	0.0347228	DOWN
ENSMUSG00000034255	Arhgap27	-2.54978	-1.97945	18.6755	1.55E-05	0.000755868	DOWN
ENSMUSG00000036781	Rps27l	-1.97132	3.37018	405.371	3.73E-90	9.13E-86	DOWN
ENSMUSG00000036800	Fam135b	-1.41712	-0.088522	28.3336	1.02E-07	1.08E-05	DOWN
ENSMUSG00000037010	Apln	-1.09706	4.08287	91.5575	1.08E-21	1.77E-18	DOWN
ENSMUSG00000037336	Mfsd2b	-2.78632	-2.56424	13.3651	0.000256348	0.00744594	DOWN
ENSMUSG00000041245	Wnk3	-2.68741	-2.62839	12.3538	0.000440084	0.011355	DOWN
ENSMUSG00000042757	Tmem108	-5.16004	-3.44385	12.7098	0.000363738	0.00979811	DOWN
ENSMUSG00000044576	Garem2	-1.04623	-0.907991	9.14128	0.00249906	0.0432453	DOWN
ENSMUSG00000045912	C2cd4c	-2.05881	-2.18108	10.6049	0.00112786	0.0236125	DOWN
ENSMUSG00000047180	Neurl3	-1.16991	1.83709	66.8524	2.93E-16	2.39E-13	DOWN
ENSMUSG00000050328	Hoxc12	-1.32099	-1.20539	11.2757	0.00078528	0.0180888	DOWN
ENSMUSG00000051029	Serpinb1b	-1.033	-0.495522	12.4562	0.000416613	0.0109022	DOWN
ENSMUSG00000051067	Lingo3	-4.9122	-3.56431	11.4874	0.00070071	0.0164977	DOWN
ENSMUSG00000053310	Nrgn	-4.47731	-3.76586	9.01106	0.0026835	0.0455674	DOWN
ENSMUSG00000055333	Fat2	-1.14394	-0.45147	14.0293	0.000179984	0.00557591	DOWN
ENSMUSG00000058183	Mmel1	-4.47831	-3.76584	9.01426	0.00267881	0.045546	DOWN
ENSMUSG00000060530	A930017M01Rik	-2.6521	-2.91784	9.36432	0.0022125	0.0393716	DOWN
ENSMUSG00000062157	Ifnlr1	-4.642	-3.69545	9.79521	0.00174967	0.0329304	DOWN
ENSMUSG00000062785	Kcnc3	-3.38221	-3.33283	8.91435	0.00282938	0.0473226	DOWN
ENSMUSG00000066682	Pilrb2	-4.3571	-2.73039	20.2551	6.78E-06	0.000378879	DOWN
ENSMUSG00000068037	Mas1	-4.47619	-3.76587	9.03667	0.00264618	0.0451612	DOWN
ENSMUSG00000070576	Mn1	-1.1363	-0.473686	12.5539	0.000395384	0.0105004	DOWN
ENSMUSG00000071001	Hrct1	-1.19617	-1.01098	10.8629	0.000981097	0.0215454	DOWN
ENSMUSG00000074281	Gm12522	-2.69317	-2.62825	10.9124	0.000955225	0.0210911	DOWN
ENSMUSG00000081673	Gm14794	-2.64191	-1.42933	16.3342	5.31E-05	0.00206375	DOWN
ENSMUSG00000082185	Gm12428	-1.45595	-1.4013	11.7939	0.000594237	0.0143376	DOWN
ENSMUSG00000086231	Rapgef4os3	-3.37334	-3.33296	9.14528	0.0024936	0.0432118	DOWN
ENSMUSG00000087692	Gm11940	-2.54203	-2.30648	15.0308	0.00010577	0.0036632	DOWN
ENSMUSG00000089877	Gm16102	-3.4768	-3.2804	9.40739	0.00216112	0.038654	DOWN
ENSMUSG00000096001	2610528A11Rik	-1.87345	1.88774	28.2741	1.05E-07	1.10E-05	DOWN
ENSMUSG00000097232	Gm26854	-1.62253	-1.04357	17.8726	2.36E-05	0.0010421	DOWN
ENSMUSG00000098232	Gm3671	-4.47284	-3.7659	8.82238	0.00297558	0.0490548	DOWN
ENSMUSG00000102206	Pcdha11	-4.63447	-3.69553	9.69168	0.00185104	0.0343629	DOWN
ENSMUSG00000103149	AA914427	-2.14278	-2.56431	9.04431	0.00263514	0.0450446	DOWN
ENSMUSG00000104117	Gm20743	-1.54144	-1.45867	11.7849	0.000597138	0.0143881	DOWN
ENSMUSG00000104181	Gm8850	-3.73314	-3.13356	12.1127	0.0005008	0.0125513	DOWN
ENSMUSG00000104983	Gm42763	-5.04474	-3.50278	12.4315	0.000422156	0.0110084	DOWN
ENSMUSG00000105062	Gm43113	-4.47352	-3.7659	8.95805	0.00276249	0.0465537	DOWN
ENSMUSG00000109617	Gm7669	-4.46988	-3.76593	8.79112	0.00302701	0.0496446	DOWN
ENSMUSG00000112144	Gm47861	-4.78599	-3.62836	10.3272	0.00131083	0.0263522	DOWN
ENSMUSG00000113448	Gm7042	-4.47569	-3.76587	9.03509	0.00264846	0.0451612	DOWN
ENSMUSG00000116725	Gm29686	-4.47352	-3.7659	8.95805	0.00276249	0.0465537	DOWN
ENSMUSG00000117444	Gm50020	-5.15737	-3.44387	13.1944	0.000280794	0.00798757	DOWN
ENSMUSG00000117641	Gm46641	-2.1953	-2.53308	9.06525	0.00260512	0.0446717	DOWN
ENSMUSG00000118377	Gm9276	-4.47497	-3.76588	8.82908	0.00296468	0.0489172	DOWN
ENSMUSG00000118642	CT010467.1	-1.18521	3.24714	148.013	4.71E-34	2.31E-30	DOWN
