# Supplementary material for: RPS27L Enhances Myogenesis and Muscle Mass by Targeting IGF1 Through Liquid‐Liquid Phase Separation
Source: Adv Sci (Weinh). 2025 Aug 31;12(44):e12354. doi: 10.1002/advs.202512354 (PMC12667544; doi:10.1002/advs.202512354)
Supplement: Supplementary file 3 — Supporting Information [file ADVS-12-e12354-s003.xlsx]

## Sheet: Sheet1
Table S2. Information regarding the primers and siRNA sequences used in the present study.
Gene	Forward	Reverse	Usage
Rps27l-wt	TCAGATTCTTTTATAGGGGACACA	TAAAGGCCACTCAATGCTCACTAA	RT-qPCR
Rps27l-flox	CGAAGGGACGTAGCAGAAGG	GAGGAAAAGCCAGGCTCACA	RT-qPCR
Myf5-Cre-wt	GACAAGAGGCTTGCCCAGACA	TGCGCCGATCCATGGTAGT	RT-qPCR
Myf5-Cre-mut	GACAAGAGGCTTGCCCAGACA	CATTCTCCCACCGTCAGTACGT	RT-qPCR
Rps27l	AAGAAGAAACGGCTGGTTCAGA	ACAGTCTGTGCATGGCTGAAA	RT-qPCR
Rps27	ACCTCCCTACGAGAACATGC	AGTAGGAATTGGGGCTCTGC	RT-qPCR
Gapdh	CCTGTTGCTGTAGCCGTATT	CATCAAGAAGGTGGTGAAGC	RT-qPCR
Myh7	CCTGCGGAAGTCTGAGAAGG	CTCGGGACACGATCTTGGC	RT-qPCR
Myh4	GAGTTCATTGACTTCGGGATGG	TGCTGCTCATACAGCTTGTTCTTG	RT-qPCR
Myh2	AGTCCCAGGTCAACAAGCTG	GCATGACCAAAGGTTTCACA	RT-qPCR
Myh1	CTCTTCCCGCTTTGGTAAGTT	CAGGAGCTTTCGATTAGATCCG	RT-qPCR
Pcna	GGGTGAAGTTTTCTGCAAGTG	GTACCTCAGAGCAAACGTTAGG	RT-qPCR
Cyclin D1	GCCCTCCGTATCTTACTTCAAG	GCGGTCCAGGTAGTTCATG	RT-qPCR
CDK4	ACAAGTAATGGGACCGTCAAG	GGGTGTTGCGTATGTAGACTG	RT-qPCR
Cyclin E1	GCGAGGATGAGAGCAGTTC	AAGTCCTGTGCCAAGTAGAAC	RT-qPCR
Ki67	TGCCCGACCCTACAAAATG	GAGCCTGTATCACTCATCTGC	RT-qPCR
Pax7	CCTGGAACAGACAGAGAGGAGCAGGAGAG	GTGAGTTCCTTCACTCTGCGCTCGTGC	RT-qPCR
Myod	CCACTCCGGGACATAGACTTG	AAAAGCGCAGGTCTGGTGAG	RT-qPCR
Myog	GGCAATGCACTGGAGTTCG	AGCCGCGAGCAAATGATC	RT-qPCR
Pax3	AACACTGTGCCCTCAGTGAGTTCTAT	ACTCAGGATGCCATCGATGCTGTG	RT-qPCR
Actg1	CACGGCATTGTCACTAACTGG	TGGCTGGGGTATTGAAGGTTT	RT-qPCR
Myhc	GCCTGGGCTTACCTCTCTATCAC	CTTCTCAGACTTCCGCAGGAA	RT-qPCR
Mymk	ATCGCTACCAAGAGGCGTT	CACAGCACAGACAAACCAGG	RT-qPCR
Mymx	GGCCGGTTAGAACTGGTGAG	GAAGCACCATCGGGAGCAAT	RT-qPCR
Six4	TGGCGTCACCAACCTCAG	TGTATTTCCCACATTCAGTCCAT	RT-qPCR
P53	CCCCTGTCATCTTTTGTCCCT	AGCTGGCAGAATAGCTTATTGAG	RT-qPCR
Igf1	CCTTGGGGGAAAAAGACGGA	GAGCCTGGGTAAACTGCCTT	RT-qPCR
Six4-Chip	GGAGACCAGGCTAGTTGCAG	GCCAAGTCCAATGAGGGACA	ChIP-qPCR
His-Igf1	GGTAGGCATATGGAGCTagactacaaggatgacgatgacaagatggggaaaatcagcagcc	TTTAAGCAGAGATTACCTATctacttgtgttcttcaaatgtacttcc	Homologous Recombination
BMP-Rps27l	GCAGACTAATTCGAGCTtatatccatatgacgttccagattacgctatgcccctggctagagatc	GAGCCTTTCGTTTTATTTGActaaatgaacagcctaaaaataccaag	Homologous Recombination
His-Six4	CTCACAGAGAACAGATTGgtggatccttctcgccggaccatgtcgcctgcg	TCAAACTGCGGATGGCTCcactcgagttaggaggggtttcggtcacgctgcc	Homologous Recombination
Rps27l-biotin	GAGACCAGGCTAGTTGCAGCCTCGGGTCTGGTTTCC CTCTAATGCCTAAT	ATTAGGCATTAGAGGGAAACCAGACCCGAGGCTGC AACTAGCCTGGTCTC	DNA oligos
Rps27l-Cold	GAGACCAGGCTAGTTGCAGCCTCGGGTCTGGTTTCC CTCTAATGCCTAAT	ATTAGGCATTAGAGGGAAACCAGACCCGAGGCTGC AACTAGCCTGGTCTC	DNA oligos
Rps27l-Mut	GAGACCAGGCTAGTTGCAGCCTCGATGACTACCGA CCTCTAATGCCTAAT	ATTAGGCATTAGAGGTCGGTAGTCATCGAGGCTGCA ACTAGCCTGGTCTC	DNA oligos
Si-Rps27l	CTTACCAACTTCAGTTACT		siRNA
gRNA	GGGGACACACTAAGGGAGCT TGG
